# Supplementary material for: Clinicopathological findings of FeLV- positive cats at a secondary referral center in Florida, USA (2008–2019)
Source: PLoS One. 2022 Apr 7;17(4):e0266621. doi: 10.1371/journal.pone.0266621 (PMC8989317; doi:10.1371/journal.pone.0266621)
Supplement: S1 Fig — MN: Male neutered, FS: Female spayed, Y:Yes, N:No, n/a: No applicable. (XLSX) [file pone.0266621.s001.xlsx]

## Sheet: Results 2
	Age (years)	Sex	Presentation	CBC available	Chemistry available	Survival to d/c	Survival (days)	comorbidities	diagnostic	Time of diagnosis
	1	MN	anemia	Y	Y	N	n/a	none	mediastenal mass and pleural effusion	prior
	2	MN	pleural effusion	N	N	Y	n/a	none	lymphoma	presentation
	2	FS	anorexia	N	N	N	n/a	none	lymphoma	prior
	3	MN	pleural effusion	N	N	Y	n/a	none	lymphoma	prior
	4	MN	anorexia	N	N	Y	n/a	none	renal lymphoma	prior
	5	FS	Anemia	Y	N	Y	305		bicytopenia	prior
	5	FS	dyspnea	Y	Y	Y	6	none	mediastinal lymphoma	prior
	5	FS	lethargy	Y	Y	Y	n/a	HCM	none	presentation
	5	FS	anemia	Y	N	Y	n/a	none	Acute leukemia	presentation
	6	FS	Anemia	PCV 12%	TP 7.4	Y	n/a	none	none	prior
	6	MN	Anemia	Y	N	N	n/a	none	none	presentation
	6	MN	chronic nasal d/c	N	N	Y	n/a	none	none	prior
	6	MN	FeLV	N	N	Y	n/a	none	none	prior
	6	MN	pleural effusion	Y	Y	Y	n/a	keratitis	transudate	prior
	6	FS	pleural effusion	Y	Y	Y	n/a	none	mediastinal lymphoma	prior
	6	FS	abdominal mass	Y	Y	Y	1	none	ileo-colic mass	presentation
	7	MN	anemia	Y	N	Y	1	Diaphragmatic hernia	lymphoma (spleen)	prior
	7	FS savannah	anemia	Y	Y	Y	n/a	none	none	prior
	8	MN	pleural effusion	N	N	Y	n/a	none	mediastinal lymphoma	prior
	9	MN	anemia	Y	Y	Y	n/a	none	lymphoma spleen and liver	presentation
	9	MN	Neck pain	Y	Y	Y	1	FIV	Cervical sarcoma	presentation
	10	MN	pancytopenia	Y	N	Y	30		Dyserythropoiesis	presentation
	10	MN	FUO	N	N	Y	n/a	none	none	prior
	10	FS	pleural effusion	Y	Y	Y	n/a	none	mediastinal lymphoma	presentation
	11	MN	pancytopenia	Y	partial	Y	n/a	none	multiple myeloma	presentation
	11	MN	wheezing	Y	Y	Y	60	none	asthma	prior
	11	MN	pleural effusion	Y	Y	Y	30	none	mediastinal lymphoma	prior
	11	FS	anorexia	N	N	Y	7	none	bicytopenia
	11	FS	paraparesis	Y	Y	N	-	none	spinal lymphoma	presentation
	12	MN	chronic anemia	Y	Y	Y	n/a	FIV	Erythroid hypoplasia (biopsies)	presentation
	12	FS siamese	seizures	Y	Y	Y	n/a	none	left medulla	undetermined
	13	MN	lethargy	Y	N	Y	n/a	none	Renal large cell lymphoma	prior
	13	MN	soft tissue cystic draining mass	N	N	Y	n/a	none	cystic mass with marked chronic mixed inflammation (macrophages and lymphocytes)	prior
	13	FS	leukocytosis	Y	Y	Y	1	none	acute myeloid leukemia	prior
	14	FS	pancytopenia	Y	N	N	n/a	none	none	prior
	16	MN	anorexia	y	y	y	n/a	FIV	lymphoma	presentation
	16	FS	anorexia	N	N	Y	n/a	none	thickened intestines	prior
	16	MN	Diabetes	N	N	y	n/a	skin allergies, diabetes mellitus	none	prior
	17	FS	anemia	Y	Y	Y	n/a	none	Marked erythroid hyperplasia with moderate left shifting	presentation
	17	FS	urinary incontinence	y	Y	Y	n/a	none	none	prior
	21	FS	anorexia	y	y	y	n/a	CKD, hyperthyroidism	pancreatitis, cholangitis	presentation
	median						mean
	9						48.3333
