# Supplementary material for: Clinicopathological findings of FeLV- positive cats at a secondary referral center in Florida, USA (2008–2019)
Source: PLoS One. 2022 Apr 7;17(4):e0266621. doi: 10.1371/journal.pone.0266621 (PMC8989317; doi:10.1371/journal.pone.0266621)
Supplement: S2 Fig — HCT: Hematocrit, MCV: Mean corpuscular value, NRBC: Nucleated red blood cells, WBC: White blood cells. (XLSX) [file pone.0266621.s002.xlsx]

## Sheet: cbc
Colonne1	HCT	MCV	NRBC	Reticulocytes	WBC	Neutrophils	Bands	Eosinophils	Basophils	Lymphocytes	monocytes	Platelet
cat	29-45%	36-59 fL	0-2	3-50 K/uL	4.2-15.6 K/uL	2620-15170 /uL	0-300/uL	90-2180/uL	0-100/uL	850-5850/uL	40-530/uL	170-600 k/uL
1	23.5	59	12	132	8.2	6888	0	328	0	574	410	166
2	21.6	47	4	28	21.1	11394	633	211	0	8229	633	195
3	16	51	0	16	6.8	2128	0	190	7	3590	884	86
4	8.9	54	122	10	14.8	7548	148	0	0	6216	888
5	14.4	60	0	27	7.1	5574	0	28	21	675	802	280
6	13.3	46	0	47	134.9	94430	12141	0	0	24282	4047	18
7	9	68	0	9	1	240	0	10	0	630	120	15
8	26	89	0	275	7.9	3484	0	142	24	3658	593	0
9	15.5	32	0	5	11.8	9888	0	12	0	1404	496	65
10	17.6	47	0	7	7.9	4993	0	32	40	1793	1043	145
11	8	47	0	3	1.4	864	0	21	0	402	113	26
12	6.7	87	0	128	109.4	70016	6564	0	0	9846	3282	230
13	49.4	54	0	18	7.2	6185	0	461	0	324	230	223
14	11.4	16	0	16	9.8	7644	0	196	0	1764	196	51
15	38.6	52	0	7	20.6	14276	0	3708	0	2204	412
16	33.8	37	0		25.9	22.533	0	1554	0	1295	518	339
17	36.5	44	0	25	16.5	12309	0	396	17	3465	314	329
18	34.5	24		24	8.7	6960	0	331	0	1122	287	380
19	43.8	50	0	17	12.5	10488	0	475	0	613	925	273
20	28.8	47	0	12	23.2	19256	0	394	0	2413	1137	278
21	32.7	48	2		2.8	728	0	112	0	1848	112
22	14.6	63	2	113	30.7	26648	0	184	31	2824	1013	197
23	28.6	54	0		4.7	311	0	47	0	3948	94	46
24	25.4	52	139	83	5.9	2006	0	177	0	3658	59	165
25	27.4	41	0	7	0.2	27	0	13	0	120	40
26	11.2	54	18	6	9.2	2994	0	0	0	3496	1564	31
27	9	67	0	22	8.2	3280	0	98	16	4018	787	112
28	31	52	0	12	10.2	8741	0	204	0	765	490	216
