# Supplementary material for: Clinicopathological findings of FeLV- positive cats at a secondary referral center in Florida, USA (2008–2019)
Source: PLoS One. 2022 Apr 7;17(4):e0266621. doi: 10.1371/journal.pone.0266621 (PMC8989317; doi:10.1371/journal.pone.0266621)
Supplement: S3 Fig — CK: Creatine kinase, AST: Aspartate aminotransferase, ALT: Alanine aminotransferase, ALP: Alkaline phosphatase, TT4: Total thyroxine. (XLSX) [file pone.0266621.s003.xlsx]

## Sheet: Chemistry
Colonne1	ALT	ALP	AST	GGT	bilirubin total	Colonne1	creatinine	BUN	SDMA	Phosphorus	Colonne1	Albumin	Globulin	Calcium	CK	T4T	Colonne1	Sodium	Potassium	Chloride
cat	28-100 U/L	12-59 U/L	5-55 U/L	0-6 U/L	0-0.4	cat	0.8-2.3	15-34	0-14	3.0-7.0	cat	2.3-3.9g/dL	3-5.6g/dL	8.2-11.8	64-440 U/L	0.8-4.7	cat	147-156 mmol/L	3.9-5.3 mmol/L	111-125 mmol/L
1	170	188	227	1	1	1	1.2	33		3.2	1	2.1	1.6	7.2	1565	0.4	1	150	4.1	119
2	229	16	266	1	0.8	2	1.5	30		4.4	2	3.3	2.3	9	279	1.5	2	153	3.8	124
3	93	26	106		0.1	3	1	20		3.8	3	3.5	2.8	9.4	91	1	3	150	3.4	116
4	54	13	92		0.2	4	1.2	29		2.6	4	2.1	3.3	8	800	1.1	4	147	3.5	118
5	32	6	40		0.2	5	1.3	20		2.6	5	3.3	4.2	9.7	176		5	150	4	117
6	59	36	44	1	0.6	6	0.9	22		5.8	6	3	3.5	11	52	1.1	6	153	3.4	117
7	33	11	29		0.1	7	1.3	25		4.1	7	2.8	2.5	8.7	506	1.7	7	151	4.1	119
8	167	23	131		0.1	8	2.1	96		6	8	4.1	3.3	10.9	62	0.9	8	141	2.4	98
9	248	52	115	2	0.1	9	1.1	20		2.8	9	2.2	7.6	8.7	90	1.5	9	148	3.9	115
10	31	26	33	1	0.1	10	1.3	18		4.5	10	2.2	4.5	8.4			10	147	4.5	111
11	43	14	33	1	0.1	11	2.3	36		7	11	3.4	3.8	10	3115	1.4	11	152	5.2	116
12	31	15	17		0.1	12	1.4	25	16	4.4	12	3.2	3.2	9	200	2	12	150	4.4	117
13	635	35	267		0.7	13	0.9	21		5	13	3.5	2.9	9.7	101	1.6	13	153	4.7	114
14	93	75	59	4	8	14	1.6	34		4.2	14	1.9	4.3	8.6	121	4.1	14	153	4.2	117
15	68	60	83	0	0.2	15	1	23		4.3	15	3.7	3.1	10	97	0.4	15	152	5.5	110
16	57	9	100	1	0.8	16	0.9	56		5.7	16	2.5	3.2	8.7	187	1	16	140	5.1	109
17	82	43	39	0	0.2	17	1.1	12		3.8	17	3.5	3.7	10.4	277	1.9	17	156	4.3	122
18	139	17	30		0.2	18	1.1	23		4.7	18	3	3.3	9.5	121	1.6	18	152	3.9	124
19	58	6	40	1	0.9	19	1.2	38		5.3	19	2.7	4.8	10.9	182	1.9	19	151	3.8	127
20	25	8	15		0.1	20	1.2	24		5.5	20	2.7	3.6	8	67	1	20	147	3.8	118
																		CK: creatine kinase, T4
